# Supplementary material for: Using WeChat, a Chinese Social Media App, for Early Detection of the COVID-19 Outbreak in December 2019: Retrospective Study
Source: JMIR Mhealth Uhealth. 2020 Oct 5;8(10):e19589. doi: 10.2196/19589 (PMC7572119; doi:10.2196/19589)
Supplement: Multimedia Appendix 1 [file mhealth_v8i10e19589_app1.xlsx]

## Sheet: WeChat Index
日期(Date)	肺炎(Pneumonia)	冠状病毒(Coronavirus)	新型冠状病毒(Novel coronavirus)	SARS	非典(Feidian,Chinese abbreviation for severe acute respiratory syndrome)	发热(Fever)	咳嗽(Cough)	气短(Shortness of breath)	呼吸困难(Dyspnea)	乏力(Fatigue)	鼻塞(Stuffy nose)	流涕(Runny nose)	腹泻(Diarrhea)	感染(Infection)
2020-11-17	474042	4650	50	8710		1713511	3181302	42948	35108	76042	368096	10844	440424	1055556
2020-11-18	600912	1850	50	6260	56088	1901636	3196812	40880	35908	86062	405268	15606	460200	1292767
2020-11-19	623680	5800	50	4110	45598	1935058	3088616	33482	40598	74284	414406	15248	411478	1352336
2020-11-20	600506	2850	50	7662	43386	1881382	3130100	50492	46938	97076	421386	15318	433476	1342655
2020-11-21	596648	3550	50	5900	42396	1888148	3216764	39448	38942	98784	419524	16718	433182	1343987
2020-11-22	584552	2300	50	5550	38762	1767627	3236616	38682	42792	81690	418016	15820	429718	1291110
2020-11-23	528460	3750	50	3324	43150	1708829	3346146	44094	36170	89976	427750	11658	398920	1233221
2020-11-24	500084	3730	50	4786	46940	1746284	3462788	48098	43272	99038	400296	12510	415040	1236519
2020-11-25	599640	5996	50	3986	41074	2001953	3370076	48576	37594	85884	428838	11832	419712	1445603
2020-11-26	629240	4862	0	4012	36622	1985086	3550196	46890	36584	94434	438130	15622	419578	1460599
2020-11-27	637272	2262	0	3500	38144	2004538	3452040	42486	37438	96748	430076	13066	407150	1445897
2020-11-28	589136	2062	0	4600	32120	2003694	3349562	42854	42920	106400	419026	13782	382830	1320917
2020-11-29	548766	2050	0	4886	27446	2010079	3274226	46664	38812	102238	421362	11910	373548	1410806
2020-11-30	473306	6800	0	5400	22592	1937746	3434464	51712	33900	98128	390632	13692	358638	1240329
2020-12-01	487130	3400	0	21000	28246	1979651	3502314	42170	34370	100704	365824	11932	342040	1489656
2020-12-02	620536	5100	0	17300	26074	2255398	3600259	46056	36888	94036	417440	12220	367756	1464062
2020-12-03	617362	2800	0	10234	25742	2318172	3549870	40030	35832	95424	421558	10672	349100	1433807
2020-12-04	642386	2100	0	6124	25366	2218974	3629718	44422	34140	92547	449226	11166	367052	1370950
2020-12-05	629234	2772	0	5214	24788	2212921	3637180	47096	34196	88706	474736	11610	393828	1372862
2020-12-06	609976	3500	0	4946	33376	2083867	3650460	39116	33994	93210	463206	11000	363274	1468169
2020-12-07	541460	3850	0	3524	31200	1984197	3786148	43648	32296	85912	453136	13222	331488	1413934
2020-12-08	525694	3800	0	3662	26094	2003499	3823914	45858	31528	79806	452144	12250	311810	1365382
2020-12-09	654994	1900	0	4562	35186	2054151	3970978	47916	39692	87790	492838	11656	374836	1426682
2020-12-10	628086	1500	0	4312	33288	2024366	4081118	49140	31426	84096	487864	9756	354334	1479851
2020-12-11	664782	3562	400	3374	32888	1961850	3980776	45220	34810	83586	493626	11260	348082	1365164
2020-12-12	628492	3700	0	4912	29882	1989633	3986266	45544	34436	76240	483938	9382	354388	1428998
2020-12-13	613000	3750	0	4312	34814	1927605	4182024	52964	39402	57966	475068	10712	369642	1549035
2020-12-14	552770	3200	0	2524	38916	1872252	4385806	41364	32040	54442	498262	14824	356938	1457601
2020-12-15	589106	2700	0	6912	61564	1983466	4437964	47652	36286	53742	502402	12544	372274	1332912
2020-12-16	730360	3900	0	7300	122768	2054336	4540808	48024	39326	64880	501368	10158	401636	1403808
2020-12-17	692100	4086	0	1550	141472	2109605	4632826	47538	42146	66580	490410	18934	385920	1353261
2020-12-18	854222	3500	0	2550	107516	2215389	4577078	44946	41140	67640	478648	18974	534192	1754256
2020-12-19	772032	4650	0	3750	133956	2243155	4587448	43348	40560	71858	487042	14590	512374	1683528
2020-12-20	694750	2762	0	4362	141626	2168260	4413322	50192	36250	59694	488970	13796	428440	1469573
2020-12-21	569176	1950	0	2050	121322	2109489	4333146	48908	47054	56890	477464	14464	383420	1251896
2020-12-22	584598	2750	0	3978	117956	2028603	4322110	60516	48922	62070	475126	16004	377572	1267040
2020-12-23	777922	5450	0	3886	126962	2069904	4521148	65328	56486	63732	515690	17652	424486	1409151
2020-12-24	728336	3700	0	4250	126332	1982315	4321282	67196	59600	71270	492098	16454	430352	1380236
2020-12-25	717960	2812	0	3600	127002	1947588	4210092	66616	49556	66160	460296	16374	415318	1367562
2020-12-26	707652	4300	0	2600	139478	1907475	4164434	66024	55164	80336	455574	14164	374210	1265185
2020-12-27	628172	3550	0	3350	141512	1874345	4030912	67530	54544	79156	475200	13474	354646	1205583
2020-12-28	564716	5100	0	3450	149492	1822687	3935474	67752	55792	74780	477468	13132	324848	1100776
2020-12-29	546384	3950	0	1700	148558	1793748	4016472	68584	60046	80008	492178	12582	331964	1060208
2020-12-30	828010	19460	0	176100	228694	1722189	4013314	67076	78762	74892	482518	12284	360310	1196704
2020-12-31	20495186	101596	810	4007012	2887606	1634252	3731100	64578	72412	75124	437688	11482	315632	1066920
2021-01-01	9848240	19084	550	498612	441828	1472293	3617888	59534	76006	73124	439942	12410	298322	887688
2021-01-02	2421262	12442	50	359630	378608	1419564	3766890	66380	76292	75740	431310	10026	324082	1145936
2021-01-03	2489270	17768	450	294838	335294	1388418	3680288	64180	79654	80732	406776	15300	340588	1160244
2021-01-04	2318350	22804	4902	247384	301790	1305415	3678014	62088	83290	76318	364870	13306	323288	1037765
2021-01-05	2414048	27318	7092	294276	257026	1317327	3727277	59456	76068	79458	357064	8822	321402	1048039
2021-01-06	2551520	15536	2286	343768	210248	1306984	3749680	61474	72208	79904	383466	8906	362296	1077292
2021-01-07	2113724	13816	948	190068	174166	1292617	3955791	54480	72904	90678	341952	10460	352226	1144420
2021-01-08	1874602	8804	654	160206	152370	1289841	3699879	49372	75330	83614	351366	10266	342530	1072819
2021-01-09	2511718	830698	569908	269802	181042	1299036	3664305	45348	69800	79096	353876	14834	318016	1074643
2021-01-10	1765696	279206	196294	296982	131606	1227730	3547058	48592	66406	62390	340830	9448	309186	1020589
2021-01-11	2253082	398654	303728	298128	160072	1171887	3560027	45866	64666	62694	349750	9196	313716	1041924
2021-01-12	1710786	249796	184578	255736	134944	1163572	3498903	44476	74296	64486	362700	12660	313608	957810
2021-01-13	1796322	250632	190724	193858	122270	1142055	3484685	52962	64700	66804	353304	9218	312186	1047729
2021-01-14	1859806	361008	248638	223534	130954	1119746	3351713	38790	60422	70588	341158	9456	303320	1039760
2021-01-15	6536332	438900	281436	207838	137652	1070831	3324640	43890	60798	66206	334120	10620	312952	1074947
2021-01-16	2247776	549072	354752	166800	135094	992741	3315280	43842	52702	64090	322626	9010	307042	1036620
2021-01-17	2820178	894272	556434	203760	192180	951534	3160612	41940	43288	73052	305166	8166	299734	1071810
2021-01-18	3066202	1004752	648944	242534	242544	916912	3094612	44066	39494	61444	310034	10006	280130	1044862
2021-01-19	7637896	2998042	1778372	517272	586418	879978	4789382	41430	49286	63264	289046	9726	284888	1557706
2021-01-20	49202514	24377206	17086374	2736830	4864808	1224564	3260828	50632	71890	68930	294576	7260	289032	6014324
2021-01-21	96574267	50254653	35844941	5847044	12692456	1576812	3310178	49848	100886	86102	278606	8348	265394	11767453
2021-01-22	135563698	53095670	36010840	4898114	15612628	3030036	3490566	55052	110686	94920	272294	12362	275590	13959028
2021-01-23	187151221	127708637	107408057	5941948	17405004	5295720	3431488	52952	117368	112286	256234	19974	284888	19010178
2021-01-24	185930006	131230146	115082310	2928380	10135612	5846864	3527722	49636	92916	117132	214470	13798	336490	18764083
2021-01-25	267068568	199978245	172257021	5725120	16394930	6067956	3928114	60196	123354	162786	266184	24624	512910	28241461
2021-01-26	268350505	209776672	185161295	3475066	11941416	5828339	6095874	61444	113274	195797	239752	18686	540244	30806924
2021-01-27	241331920	202635554	181766527	2261432	8818844	7525590	3929822	73880	100208	166048	252172	15914	516308	28559240
2021-01-28	248910205	208784044	186963428	2619838	9162176	6963358	3941942	63940	97492	152558	261292	19178	503374	33710848
2021-01-29	244628890	204569384	184175425	2281400	8671674	5485253	4006984	76756	89756	148022	270802	18900	491678	35837127
2021-01-30	246316040	215847412	193469641	2264356	9591070	6161816	4150348	68198	99242	143774	284334	21942	479774	44072326
2021-01-31	257232805	225119459	204115323	2033898	10692904	8547264	5029970	74040	128204	139172	285946	18564	445438	43896507
2021-02-01	250489320	211690804	185581893	2109196	9356394	14885441	4156240	76242	124442	145816	283678	17870	440666	46172027
2021-02-02	255552133	210983047	186062495	2098858	11334300	5677140	4107210	82950	135642	168318	269818	17100	506284	49315605
2021-02-03	250272514	211247301	187262714	1976210	8555948	5621324	3908418	89510	131856	159050	226880	19470	492860	53043162
2021-02-04	251540654	215907771	194585415	1724750	7772156	5567348	3906630	89836	124206	158892	228586	15450	485234	55449166
2021-02-05	256963632	217969895	198116760	1421686	7160478	5693531	4001162	97106	125780	157570	221840	17996	465196	55240663
2021-02-06	256216213	220111710	201395203	1305018	6435396	5257001	4094522	92024	128528	171712	229584	15790	417476	59282663
2021-02-07	259669653	223662055	206357133	1704186	6522852	5159214	4113564	90636	159814	153554	202974	13832	406344	69335155
2021-02-08	250818516	222067430	203716021	1282354	5685634	5021047	4080274	101330	133132	148318	197622	16348	402728	59460452
2021-02-09	256586520	218122266	198743877	3267998	5691614	5187032	4259740	86372	117066	184990	202698	19904	389990	58428644
2021-02-10	250678802	207237419	188963933	9714944	5385288	5245654	6176478	98062	117179	142180	224776	23864	393492	55729384
2021-02-11	241888436	201264698	184993900	1423150	4889142	4922303	4380390	92570	113002	126294	203792	14736	417588	51422655
2021-02-12	233200530	195610688	180091778	2159204	4507538	4826220	4183052	102082	98297	139252	199170	14560	389122	46502508
2021-02-13	252632905	216241119	200849943	2904520	4582724	4588862	4811072	97988	111964	133634	195598	16970	403432	44623851
2021-02-14	241616478	198698900	184556843	3281014	3690814	4227530	4091466	91112	102230	128641	195436	13412	371226	42535315
					3577014
